# Supplementary material for: Drug interactions detected by a computer-assisted prescription system in primary care patients in Spain: MULTIPAP study
Source: Eur J Gen Pract. 2021 May 13;27(1):90–6. doi: 10.1080/13814788.2021.1917543 (PMC8128212; doi:10.1080/13814788.2021.1917543)
Supplement: Supplemental Material [file IGEN_A_1917543_SM6240.xlsx]

## Sheet: Hoja2
prevalence of interactions in the out-of-hospital setting
References	Place	Target population	Design	Number of subjects	Mean age	Number of drugs	Mean (SD) drugs	Mean (SD) diseases	Interactions database	Patient with DDI	Prevalence DDI	DDI per patient	N de DDI. clasification/relevance	Patiennts with DdI	Prevalence DdI
Dubova SV. (1)	Mexico	outpatient	Cross-sectional and observational. Interview	624	69(50-94)	3739	5.9 ± 2.5	3.4 ±1.5 (SD)	Micromedex Program	492 Type C: 468 tYpe D: 24 (Zhann Classification)	78.9	No data	No data	400	64.1
Gören Z. (2)	Turkey	outpatient	Retrospectivo. Bases de datos	1206	72.9 ± 6.2	5059	No data	No data	Lexi-Interact (handbook and online version) , Micromedex	660	54.7	13,4% >=1 DDI	total:3210 A: 29 B:380 C: 2494 D:289 X: 18	No data	No data
Galindo-Ocaña J. (3)	Sevilla (Spain)	outpatient	Cross-sectional and observational. Interview	283	74.5± 9.8	2748	8.46 ± 2.5	2.5 ± 0.6 (DS)	Drug Reax System and Bot Official Colleges of Pharmacists of Spain, bibliographic search	250	88.3	1.54	total: 1053 mayor and moderated: 754 (Drug Reax System y Bot )	No data	No data
Tulner LR. (4)	Amsterdan	outpatient geriatric population	Prospective, descriptive, observational	807	81.7 ± 7.4		5.1 ± 3.6	2.05 ± 1,46	Medication Appropriateness Index	300	44.5	1.33	total: 398 "top ten"	No data	No data
Gagne JJ. (5)	Italy	outpatient	Retrospective, observational. Database	4222165	74 ± 10.8	No data	No data	No data	Clinically important DDI by de Italian National Health Service	7902	No data	No data	total: 8894	No data	No data
Johnell K. (6)	Sweden	Swedish Register	Transversal, observational. Database	630743	82 ± 5.3	No data	6.2 ± 3.7	No data	Quality Pharma Medtech AB, Västerås, Sweden	No data	No data	No data	type C: 26% Type D: 5%	No data	No data
Guthrie B. (7)	Scotland	outpatient	Retrospective. Database	301.019 (1995) 311.811(2010)	48.4 (1995) 50.1 ( 2010)	No data	No data	No data	British National Formulary	17448 (1995) 40689 (2010)	5.8 %(1995) 13.1%(2010)	No data	SIN DATOS	No data	No data
Nobili A. (8)	Italy	outpatient	Retrospective. Database	58800	75.1 ± 7.3	974002	2.3 ± 2.4	No data	Summary of product Charasteristic. Italian Interaction database.	9427	16	0,2 (range 0-9)	toal: 13932 Severe 16%	No data	No data
Toivo TM. (9)	Finland	community pharmacies FASS database	Retrospective. Database	No data	No data	276891	No data	No data	Pharmacological Database				total: 31110 type D FASS:1512 Type C FASS:20026 type B FASS: 8824 Type A FASS: 748	No data	No data
lopez-picazo. (10)	Murcia (Spain)	outpatient	Cross-sectional and observational. Database	OMI-AP	No data	126414	4.7	No data	BOT-PLUS Software. Gerneral Council os official colleges os Pharmacists in Spain	19279	15.2	0.36	total: 33638 (A): 18542 (B):3163 (C): 4882 (D):7051	No data	No data
Rawabi A. (11)	Saudi Arabia	outpatient	Cross-sectional and observational. Database	310	73.8 ± 7	No data	No data	No data	Lexi-interact	No data	total: 90.64% Category B:55.80% category C :87.74% category D: 51.93% category X :16.45%	No data	No data	No data	No data
1. Doubova SV, Reyes-Morales H, Torres-Arreola LDP, Suárez-Ortega M. Potential drug-drug and drug-disease interactions in prescriptions for ambulatory patients over 50 years of age in family medicine clinics in Mexico City. BMC Health Serv Res. 2007;7:1-8.
2. Gören Z, J Demirkapu M, Akpinar Acet G, Çali S, Gülçebi Idriz Oğlu M. Potential drug-drug interactions among prescriptionsfor elderly patients in primary health care. Turkish J Med Sci. 2017;47:47-54.
3. Galindo-Ocaña J, Gil-Navarro M V., García-Morillo JS, Bernabeu-Wittel M, Ollero-Baturone M, Ortiz-Camuñez MA. Drug-drug interactions in a multicentre polypathological polymedicated patients. Rev Clin Esp. 2010;210:270-8.
4. Tulner LR, Frankfort S V, Gijsen GJPT, van Campen JPCM, Koks CHW, Beijnen JH. Drug-drug interactions in a geriatric outpatient cohort: prevalence and relevance. Drugs Aging. 2008;25:343-55.
5. Gagne JJ, Maio V, Rabinowitz C. Prevalence and predictors of potential drug-drug interactions in Regione Emilia-Romagna, Italy. J Clin Pharm Ther. 2008;33:141-51.
6. Johnell K, Klarin I. The relationship between number of drugs and potential drug-drug interactions in the elderly: A study of over 600 000 elderly patients from the Swedish prescribed drug register. Drug Saf. 2007;30:911-8.
7. Guthrie B, Makubate B, Hernandez-Santiago V, Dreischulte T. The rising tide of polypharmacy and drug-drug interactions: Population database analysis 1995-2010. BMC Med. 2015;13:1-10.
8. Nobili A, Pasina L, Tettamanti M, Lucca U, Riva E, Marzona I, et al. Potentially severe drug interactions in elderly outpatients: Results of an observational study of an administrative prescription database. J Clin Pharm Ther. 2009;34:377-86.
9. Toivo TM, Mikkola JAV, Laine K, Airaksinen M. Identifying high risk medications causing potential drug-drug interactions in outpatients: A prescription database study based on an online surveillance system. Res Soc Adm Pharm. 2016;12:559-68
10. Lopez-Picazo JJ, Ruiz JC, Sanchez JF, Ariza A, Aguilera B, Lazaro D, et al. Prevalence and typology of potential drug interactions occurring in primary care patients. Eur J Gen Pract. 2010;16:92-9.
11. Aljadani R, Aseeri M. Prevalence of drug-drug interactions in geriatric patients at an ambulatory care pharmacy in a tertiary care teaching hospital. BMC Res Notes. 2018;11.
